# Supplementary material for: CO2-Responsive Worm-like Micelle Based on Double-Tailed Surfactant
Source: Materials (Basel). 2025 Feb 19;18(4):902. doi: 10.3390/ma18040902 (PMC11857229; doi:10.3390/ma18040902)
Supplement: Supplementary file 1 [file materials-18-00902-s001.zip]

Archive with 1 entries (1 files):
- materials-3482790-supplementary.pdf
